# Supplementary material for: Neural correlates of social and thematic semantics in autistic and non-autistic adults
Source: Soc Cogn Affect Neurosci. 2025 Jul 24;20(1):nsaf079. doi: 10.1093/scan/nsaf079 (PMC12526934; doi:10.1093/scan/nsaf079)
Supplement: nsaf079_Supplementary_Data [file nsaf079_supplementary_data.zip]

Archive with 2 entries (2 files):
- scan-25-091-File016.docx
- Supplementary_Information_clean.docx
